# Supplementary material for: Hepatic loss of Lissencephaly 1 (Lis1) induces fatty liver and accelerates liver tumorigenesis in mice
Source: J Biol Chem. 2018 Feb 23;293(14):5160–71. doi: 10.1074/jbc.RA117.001474 (PMC5892582; doi:10.1074/jbc.RA117.001474)
Supplement: Supporting Information [file supp_RA117.001474_134696_2_supp_78905_p4fcp3.xlsx]

## Sheet: up p<0.05 logFC>1
Genes upregulated in Lis1 KO livers
Gene_ID	logFC	PValue
Gldn	9.60977	1.77362e-14
Mir675	8.88923	6.63544e-05
Krt20	8.74897	8.2418e-05
Gipc2	7.78292	1.748e-14
Tinag	7.53303	5.56992e-10
Rtn4r	7.52996	4.15207e-05
H19	7.44667	0.000472052
Gpx2	6.70099	1.94842e-07
Sstr2	6.66718	8.89677e-08
Rbm24	6.26878	3.21073e-08
Cacna1b	6.25289	0.000585328
Ubd	5.94848	2.14237e-26
Bex2	5.86864	2.62155e-07
Cap2	5.69559	1.75362e-05
Dnahc1	5.657	6.90657e-06
Mas1	5.59961	5.94836e-06
Lrtm2	5.56941	2.79371e-06
Ly6d	5.5058	6.55644e-18
Cib3	5.41313	2.39419e-08
Wdr52	5.34651	4.11243e-06
Gsta1	5.3205	8.97297e-14
Dmbt1	5.15445	0.000225839
Mmp12	5.14809	3.68453e-16
LOC100499420	5.10538	3.84953e-05
Corin	5.10006	0.000542152
Nipal2	5.0215	2.69144e-06
Ifi27l2b	4.93747	4.63095e-21
Tff3	4.93082	0.000805901
Igdcc4	4.91769	2.75917e-05
Epdr1	4.85877	1.65548e-11
Gm10639	4.78097	7.35482e-13
Grip1	4.72153	2.64176e-05
Tceal5	4.61674	4.44638e-05
Myo7b	4.56856	2.49515e-12
Mmp13	4.4757	1.05331e-07
Ankrd22	4.47475	0.00079266
Abcc12	4.41864	1.78012e-20
Slc1a1	4.39318	1.66438e-05
Igf2	4.38976	3.41403e-05
Blnk	4.29336	2.62114e-30
Psrc1	4.28569	2.04267e-06
1810062G17Rik	4.18298	3.53237e-06
S100g	4.18027	3.73936e-05
Nptx1	4.16723	0.00451538
Wfdc3	4.1524	1.33436e-07
Siglec5	4.14491	0.00012382
Spire2	4.12957	3.36315e-09
Gm609	4.08605	0.000374685
Shc2	3.99769	3.74646e-23
Smoc2	3.98422	5.40223e-06
Dnahc7b	3.97602	0.000378726
5730559C18Rik	3.94437	4.38198e-07
Ccl22	3.89437	1.83895e-06
Nrg1	3.82956	6.33689e-09
Pkp1	3.81384	0.000183696
Foxj1	3.81136	6.40591e-06
Spats2l	3.77507	5.32491e-16
Smpd3	3.75784	6.7527e-16
Gpnmb	3.6917	2.84113e-12
Ifi44	3.67925	1.3681e-15
Wfdc16	3.66651	8.56175e-07
Mx1	3.66272	1.35062e-20
Sdcbp2	3.65356	1.26595e-09
Spink3	3.65065	0.000735289
Rasal1	3.64872	3.50326e-05
6030419C18Rik	3.63838	4.20999e-08
BC016579	3.62176	1.68254e-08
Gria3	3.61269	4.28714e-05
Sprr1a	3.5658	0.00206785
Gm9199	3.52815	0.00567729
B930041F14Rik	3.50802	1.4347e-05
Capsl	3.49094	5.46972e-05
Eda2r	3.48774	8.2158e-10
Inpp5j	3.45499	2.57489e-08
Prr15l	3.4432	5.14229e-06
Tdrd12	3.43057	0.00281416
Sorcs3	3.4174	0.00194399
Olfm2	3.39559	3.80152e-05
Gucy2c	3.39486	3.59566e-08
Defb1	3.36878	2.15549e-06
Mirg	3.3289	0.000117946
Myo5c	3.32535	7.45079e-05
Ms4a7	3.31978	4.04624e-05
Vil1	3.31092	4.76838e-05
Rian	3.31012	1.88294e-08
D630002G06Rik	3.30908	0.00222957
Rragd	3.29243	1.29612e-13
Oas1g	3.28973	3.27814e-24
Cd63	3.28745	1.18206e-07
2010107G23Rik	3.25175	3.6159e-10
Oas1a	3.2407	9.54801e-28
Cd83	3.23606	1.21629e-05
Oasl1	3.23088	1.58616e-18
Ccdc120	3.21482	2.34977e-09
Tmprss4	3.18719	9.78062e-06
Dnahc5	3.14672	0.00141124
Ly6a	3.14582	4.38959e-15
Mep1a	3.1368	0.0116286
Gstm3	3.13617	1.12623e-06
Klra17	3.11388	3.13083e-06
Klk1	3.10071	7.01681e-06
Calml4	3.09765	3.43693e-07
Mfi2	3.09185	0.00335142
Cftr	3.05811	0.000444958
Tgtp1	3.04868	9.57376e-11
Tgtp2	3.04868	9.57376e-11
Pydc4	3.04745	6.71762e-08
Pls1	3.03853	0.000548322
Uap1l1	3.03667	2.35767e-21
Dusp9	3.03622	8.28485e-05
Tmem150c	3.03249	0.00311401
Gal3st1	2.9874	1.40207e-05
Mogat2	2.98661	0.000186236
Ypel4	2.9711	3.29213e-05
Icosl	2.96985	6.04127e-07
Irf7	2.95087	1.46321e-24
Slc35f2	2.94982	3.15138e-17
Cldn4	2.92614	0.000946257
4930432K21Rik	2.92519	0.000577337
Arhgef16	2.92072	4.32698e-08
Trem2	2.91593	2.45558e-06
Prrg4	2.91406	1.01066e-17
Hepacam2	2.91346	0.000244487
Sema4f	2.90981	0.00274184
Il7	2.89153	0.000513697
Ifit1	2.88399	1.76746e-22
Dhrs9	2.87897	2.44575e-05
Btc	2.87882	2.83936e-11
Niacr1	2.8779	4.20669e-12
Lgals1	2.86344	2.06515e-13
Ccl2	2.85952	7.68798e-05
Il28ra	2.85895	7.99608e-07
Ntrk2	2.85703	0.00255794
Kif27	2.85698	0.000353495
Zfp934	2.83473	3.5352e-05
Slfn1	2.8301	1.91322e-11
St14	2.82874	2.04039e-05
Lynx1	2.82119	4.59246e-09
Elovl7	2.81299	3.6186e-07
Ms4a4c	2.81289	2.0632e-07
Mybl1	2.80876	2.0818e-07
Rab44	2.80156	0.000140077
Itgbl1	2.77165	7.67558e-05
Phlda3	2.76545	2.8476e-06
Aqp7	2.76448	3.84869e-06
Hpca	2.7544	0.000380163
Ankrd1	2.75176	0.00205315
Cbr3	2.75083	3.00412e-10
Ifit2	2.74035	6.90427e-20
Chi3l1	2.73827	0.00919401
Lif	2.73695	0.0010548
Dab1	2.73608	0.00652515
Odz4	2.7232	0.0129123
Cx3cr1	2.71613	0.000175923
Ddit4l	2.71098	5.99436e-06
Zfr2	2.70983	4.88343e-09
Greb1	2.70866	0.0009487
1600029D21Rik	2.69835	2.89846e-06
Hist1h2ac	2.69178	7.34139e-06
Mtmr11	2.68767	2.89894e-16
Ly6c1	2.68712	2.16909e-07
3110035E14Rik	2.68194	4.28971e-07
Slamf9	2.68162	3.19612e-07
1700007K13Rik	2.67777	0.00506539
Sectm1a	2.67579	7.49104e-09
Bex1	2.66811	0.000694772
Themis	2.66545	0.00464102
Klf6	2.66266	2.34499e-09
Ggt1	2.65608	0.00159184
Clec7a	2.64554	6.24843e-08
Scn2a1	2.64209	0.01273
Fut1	2.63621	0.00330846
Meg3	2.63391	2.29387e-09
Cmpk2	2.62458	3.34848e-22
Gp49a	2.62422	1.07335e-10
Col4a3	2.619	0.00508538
Scube1	2.60971	7.69217e-05
Kdelr3	2.60741	0.00100733
Isg15	2.60702	3.49148e-09
Lum	2.60591	1.52966e-05
Rsad2	2.60108	8.29273e-17
Cxcl10	2.59729	7.53575e-11
Plat	2.59514	1.40064e-05
Mmp7	2.58279	3.37362e-05
Osbpl3	2.5815	4.64856e-07
5730528L13Rik	2.57439	0.00041063
Ubxn11	2.57092	0.00051664
Slpi	2.56923	0.00216252
Fchsd1	2.5686	5.16495e-12
Airn	2.5662	0.000738823
9130017N09Rik	2.5632	0.000570806
Apol9a	2.56145	1.19639e-19
Ly6e	2.53947	2.77958e-21
Slfn4	2.53911	1.13046e-06
Ank2	2.53762	0.000301608
Anxa5	2.53703	8.2933e-25
Fam198a	2.52968	1.50784e-07
Bglap-rs1	2.52874	0.0146298
Oas1c	2.52319	4.36134e-11
Vill	2.5203	0.000585932
Wisp2	2.51342	0.0023245
Cd209a	2.51159	5.489e-05
Coro6	2.50759	0.00182296
Svep1	2.5037	8.91994e-05
Ifit3	2.50132	4.94477e-21
Atp1a3	2.50124	1.72373e-05
F2rl1	2.50099	7.26964e-05
Evc	2.49734	3.45207e-11
I830012O16Rik	2.49026	3.84294e-17
Oasl2	2.48576	1.81176e-19
Timp1	2.46769	0.000146287
Ak1	2.46685	0.00430544
1200009I06Rik	2.46587	0.000260662
Anxa2	2.46446	3.75089e-10
Usp43	2.4605	0.000155518
Ddr1	2.46048	8.592e-08
Dnm3	2.45742	0.00299054
Ifi27l2a	2.45179	1.3158e-11
Sema3b	2.4502	1.32551e-07
Cpeb1	2.4481	3.88964e-11
Slfn3	2.44671	3.83512e-05
Hhipl2	2.44613	1.56774e-07
Samd9l	2.44566	2.66611e-15
B4galnt4	2.44089	0.0178087
Treh	2.4379	4.65054e-07
Gm4902	2.4311	3.04484e-09
Ldb3	2.42061	0.0201421
Eps8l1	2.41839	0.00253755
Mcoln2	2.41696	0.000842539
Clcf1	2.41676	9.22382e-06
Ccr2	2.41627	5.82579e-08
Col4a4	2.41283	0.00411653
Ttll10	2.41144	0.0105151
4932415G12Rik	2.40798	0.007532
Shisa3	2.40719	0.000163565
Tagln2	2.40458	1.04318e-12
Atp2b2	2.39649	0.00265945
Cxcl14	2.39604	4.62686e-05
Ddx60	2.3949	1.02988e-11
Slfn8	2.39257	0.000714395
Mgp	2.39047	0.000120133
Nupr1	2.38167	4.32388e-09
Panx1	2.37865	0.000159706
Tmem45a	2.37133	0.000398046
Wdr31	2.36567	0.0159141
Elf3	2.35694	4.30786e-08
Tspan8	2.35653	8.49571e-06
Rnase6	2.35532	3.63542e-08
Arc	2.353	0.000268193
Gm12250	2.34937	1.22877e-06
Col1a1	2.34657	0.000224987
Anxa8	2.34519	0.0229018
Tlr9	2.3423	6.50185e-06
Vcan	2.34098	0.000891881
Mir1906-1	2.33417	2.18412e-05
Mir1906-2	2.33417	2.18412e-05
AI506816	2.33372	0.00156529
Tmem171	2.3257	0.0166063
Mogat1	2.32255	0.000316523
Egflam	2.31675	0.00224358
Ccr7	2.31613	2.98778e-05
Kif1a	2.31451	0.00425963
5330417C22Rik	2.31355	0.000164045
Npdc1	2.30682	2.8862e-09
St8sia4	2.30212	1.49551e-08
Ccdc68	2.30046	1.04752e-10
Plekha4	2.30009	4.3196e-08
Hist2h2ac	2.29941	0.00957659
Galnt12	2.2961	0.000410344
Ccdc46	2.2928	0.00333213
2010003K11Rik	2.29093	2.32974e-28
Shisa4	2.28974	0.0387065
Mmrn1	2.27439	0.00103314
Gbp3	2.27056	3.50593e-11
Popdc2	2.27027	0.00209693
Bcl2l14	2.2696	0.000613669
Itgax	2.26621	6.38743e-06
Gbp10	2.25318	3.94666e-07
Tmem71	2.25305	2.44132e-16
Ildr1	2.25141	0.000146566
Atp10a	2.2507	5.0685e-06
Asns	2.24777	0.00012895
Pak1	2.2415	8.67797e-07
Dkk3	2.23939	3.02251e-10
Phgdh	2.2315	0.00102173
Pygb	2.22517	9.49298e-05
Fam40b	2.22018	8.19145e-05
Rell2	2.21642	8.59289e-06
Nek5	2.21637	0.00100791
Gulp1	2.21424	0.00135394
Clec3b	2.21414	5.79587e-05
Cln6	2.21394	3.85225e-22
Slc13a5	2.21145	6.35404e-05
Usp18	2.20978	3.7215e-16
Glipr2	2.20911	0.000112638
Rps6kl1	2.20191	4.95266e-05
Mnda	2.19758	2.37287e-07
Gm3604	2.19302	0.00286465
Bicc1	2.1905	0.000641926
Fbln1	2.18921	0.000411628
A830010M20Rik	2.1858	1.02132e-10
Egr2	2.18376	0.00445061
Slc5a1	2.18037	1.79759e-05
Mcf2l	2.17934	0.00128731
Mapk4	2.17774	0.00116182
Gdf15	2.17757	0.00548455
Phlda2	2.17654	0.000640542
Tesc	2.1741	0.0114425
Gm14446	2.1637	3.55157e-06
Arhgap22	2.15772	7.16083e-05
Card11	2.15489	9.20533e-08
Plxdc2	2.15045	2.63653e-05
Ap1m2	2.1488	0.00188401
Atp4a	2.14797	0.017033
Bex4	2.1473	0.00101223
Cldn6	2.14718	0.0140875
Hist1h1d	2.14554	0.00026338
Col3a1	2.14392	0.0088054
Dpt	2.14299	5.87703e-06
Klrd1	2.14299	1.14613e-05
Flrt2	2.14266	0.000248479
P2ry10	2.13533	0.000292069
Wfdc2	2.13235	1.45991e-05
Eln	2.13071	0.0179604
Pak6	2.1303	6.59291e-05
Golm1	2.12478	2.79403e-08
Vtcn1	2.12194	0.0154828
Lrrc8b	2.11792	0.00112758
Cd180	2.11554	8.33503e-09
Gbp9	2.11424	5.24089e-07
Xaf1	2.11255	6.94523e-10
Sema4d	2.10991	2.78546e-08
Adamts12	2.10865	0.0301625
Mlkl	2.10053	2.43768e-11
Spon2	2.09896	1.2104e-08
Espn	2.09834	0.000706762
Gbp2	2.09556	1.67818e-09
4632434I11Rik	2.09491	3.10806e-05
6430598A04Rik	2.09451	0.000193155
S100a11	2.08699	1.265e-07
Gpr64	2.08516	2.80752e-12
Bmp8b	2.08433	7.57834e-06
Ell3	2.07801	0.00340556
9030425E11Rik	2.07779	0.00210806
Traf1	2.07677	5.88584e-06
Aldh18a1	2.07143	0.000473673
Napsa	2.0684	7.18216e-08
Zfp641	2.06504	0.0229936
Ifi204	2.06106	2.57504e-08
Slc7a15	2.05482	0.000891623
Ifi202b	2.05421	6.10076e-06
Sox4	2.05107	6.26132e-06
Bcl2a1b	2.04919	0.000379312
Gimap7	2.04674	2.42398e-05
Tlr6	2.04554	7.02812e-05
Ccdc114	2.04057	0.00691236
Hunk	2.03955	0.000468771
Krt222	2.03923	0.000152424
Zc3h12d	2.03714	6.07543e-06
Gpr35	2.03287	5.02237e-06
Mtnr1a	2.02891	2.91589e-06
Synpo	2.02749	0.000190176
Flt3	2.0198	7.0944e-07
Evc2	2.0197	2.13935e-07
Cldn7	2.01543	0.0117852
Cdhr2	2.01029	0.0146344
Slamf7	2.00855	1.14411e-05
Arhgef2	2.00509	6.6386e-14
S100a4	2.00097	0.000281868
Afp	1.99998	0.0048069
Slc26a10	1.99932	0.000219712
Tlr1	1.99586	0.000164177
Amz1	1.99517	0.00182546
Pappa	1.99512	0.00228377
Spin2	1.99372	0.00362153
Eif4e3	1.99324	2.08844e-07
Epha3	1.98994	0.00114669
Arhgap44	1.98591	2.35635e-05
Rab19	1.98528	0.000545571
Scara3	1.98483	0.00207207
Entpd2	1.9837	1.77104e-07
Zfp704	1.97732	8.14752e-17
Clec10a	1.97489	2.14517e-05
Mfap2	1.97104	0.0140692
Dync2li1	1.96973	7.73806e-05
Pyhin1	1.96374	1.3512e-05
Ms4a6b	1.96054	5.14139e-09
Tmem151a	1.96041	0.000337651
Siglech	1.95957	5.60863e-05
Gpc3	1.95838	0.0377802
Akr1b7	1.95799	0.0381174
Gvin1	1.95687	0.000158916
Gcnt1	1.95637	2.46729e-06
Cybb	1.9539	9.43048e-10
Eid2	1.95255	0.00196141
Tnc	1.95219	0.00451534
Rtp4	1.95089	1.1894e-16
Fstl3	1.94976	0.00106393
Ydjc	1.94906	0.034394
Tlr2	1.94573	7.59665e-07
LOC100616095	1.94431	8.35598e-05
Slc28a2	1.9413	1.10774e-05
Aldh1l2	1.9379	2.1902e-06
Greb1l	1.93726	0.0112144
Atp6v0d2	1.93664	0.0205594
Mmp23	1.93635	0.000278462
Mmp11	1.9341	0.0111362
Gpr141	1.92946	0.000113978
Epcam	1.92424	0.000817994
Pparg	1.92362	1.84469e-08
Prss8	1.92298	2.1169e-05
Mboat1	1.91802	0.000957154
Gbp6	1.9105	8.35097e-07
Cd24a	1.90249	0.000180794
Zbp1	1.90152	4.72932e-06
Ptgfr	1.89711	0.0394356
Prss57	1.89703	0.00514691
Gpr171	1.89612	0.000216642
Ifi27l1	1.89325	4.72944e-13
Cdh15	1.88906	0.0282882
Boc	1.88862	0.0016085
Parvg	1.88261	4.68187e-06
Fam180a	1.8825	4.90092e-05
Ppfia4	1.88247	0.00040796
Pstpip1	1.88147	0.000157892
AI467606	1.88075	0.000497512
Tes	1.87893	0.00132349
Spns3	1.87768	0.0148661
Cd9	1.87751	2.8825e-11
Rab11fip5	1.87716	0.000344834
Mfge8	1.87652	2.44561e-11
Tubb2a	1.87532	0.00291451
Scml2	1.8726	0.0444224
Emp1	1.87238	0.00637227
Capg	1.86589	3.531e-08
AI607873	1.86463	1.33927e-07
Gpr114	1.86234	3.78911e-05
Rassf9	1.85709	0.0238131
Hr	1.85176	0.0237313
Lrp11	1.84832	5.94326e-09
Zfp618	1.84799	0.0149604
Col6a5	1.84635	0.00345631
Cd40	1.83951	0.000338659
Ptafr	1.83942	0.00230215
Ldoc1l	1.83221	0.0020189
Psd4	1.83156	1.91003e-07
Loxl1	1.82758	0.00386776
Spp1	1.82615	0.000427951
5430427O19Rik	1.82371	7.09609e-05
Prkar2b	1.81844	0.00225629
Clic6	1.81652	0.0179869
Vldlr	1.81622	0.0147734
Mfap4	1.81306	0.00107724
Fam110c	1.80536	7.98339e-06
Prrx1	1.80385	0.00248687
Ncam2	1.80194	0.0356376
Endod1	1.80089	6.54171e-07
Dhx58	1.79992	4.9913e-14
Cdca7l	1.79862	0.01358
Sidt1	1.79259	0.00297975
Trim30a	1.7923	2.98058e-06
2610018G03Rik	1.78956	0.0103711
Prom1	1.78826	0.00198261
Haus8	1.78491	2.39288e-09
Sema5a	1.78124	0.00137871
Ccl5	1.78022	0.000115385
Sell	1.78007	8.67006e-06
Emp2	1.77611	3.7945e-05
Gsta2	1.77126	4.85953e-07
1700112E06Rik	1.76296	1.07634e-05
Ltb	1.76148	4.55848e-06
Mansc1	1.76054	0.00102418
Cpxm2	1.75972	0.00140111
Rhoc	1.7596	6.89618e-13
Foxred2	1.75937	0.000322201
Trim30d	1.75866	0.0181871
Gabrb3	1.75795	0.0194486
Ttc12	1.75745	0.000743364
Pqlc3	1.7573	0.000484956
Degs2	1.75412	1.43238e-06
Spib	1.7528	1.6907e-05
Slfn9	1.7513	0.000249942
Slco1a6	1.75055	0.0119727
Rcan3	1.74997	0.00114875
Ankrd35	1.74853	0.015982
Cacnb3	1.74712	0.00237837
Slc1a3	1.74411	0.00076945
Serpinb6a	1.74311	1.58782e-11
Serpinb6b	1.74301	0.000504677
Tmlhe	1.74235	0.0401451
Cyp4f18	1.73528	0.00788123
Oas3	1.73103	1.47955e-08
Sntg1	1.73055	0.00573851
Pydc3	1.73003	7.65371e-07
Lsp1	1.72681	1.59298e-08
Ifi205	1.7268	6.74948e-05
Fam131c	1.72534	1.5136e-16
Atp6v0e2	1.72415	0.0104256
H2-Eb1	1.71833	0.0324551
Ipcef1	1.71618	0.000139668
5430435G22Rik	1.71418	0.000157278
1700011H14Rik	1.71219	0.00548207
Chrna4	1.70903	0.00234294
Cxcl9	1.70471	4.58036e-06
Plac8	1.70016	4.15924e-08
Zfp608	1.69809	5.41676e-09
Slc6a8	1.6966	1.42916e-16
Mx2	1.69414	1.03325e-17
Tgtp2	1.69369	1.1224e-05
B3galnt1	1.69205	0.000372657
Cyb561	1.69112	0.000333004
Igsf9	1.68929	0.0136232
Havcr2	1.68654	0.000431825
D630041G03Rik	1.68638	0.0205128
Sparcl1	1.68565	5.01059e-05
Robo1	1.68445	0.0029276
Uhrf1	1.67795	0.0144491
Slc25a24	1.67662	0.000459685
Stk39	1.67265	1.84118e-06
Tlr11	1.67144	0.00125348
H1fx	1.67068	0.0370774
Islr	1.66992	0.00142864
Gprc5b	1.66784	9.89566e-05
Sh3pxd2b	1.66705	1.91348e-05
Oas2	1.66654	1.23062e-06
Sdk2	1.66299	0.0139346
Tcfcp2l1	1.66163	0.0109385
Tril	1.66062	0.00721136
Zfp808	1.65937	0.0329201
Fam83f	1.65672	0.0374086
Col6a1	1.65549	0.00068417
Ttc39a	1.64957	0.00546021
Nfatc2	1.64782	0.0124223
Orc1	1.64662	0.026722
Slc25a4	1.64468	0.00481638
Ccr9	1.64463	0.00208184
Adamtsl1	1.64457	0.0157496
Art2a-ps	1.64427	0.020255
Capn6	1.64304	0.0183055
Stap1	1.63892	0.000560677
Mapk13	1.63824	6.03953e-05
Mgst3	1.63751	2.11537e-06
Mst1r	1.63616	0.0291571
A330021E22Rik	1.63308	0.0011565
AI413582	1.63246	5.50977e-10
Fgd1	1.63213	0.0027318
Rap1gap2	1.63139	0.00031596
Enc1	1.63127	0.000395813
Il21r	1.62996	8.37192e-05
2610203C20Rik	1.6287	0.00330509
H2-Aa	1.62834	0.00211946
Prdm16	1.62699	0.0022403
Gpr132	1.62521	0.00432966
Samd4	1.62375	2.79556e-10
Chrnb1	1.62032	0.00511203
Gstm2	1.61962	0.000130845
Mex3a	1.61667	0.0132326
Bsn	1.61591	0.00112123
Cercam	1.61564	0.0117738
Fxyd6	1.6152	0.0416989
Fkbp10	1.615	0.00518518
Plek	1.61478	6.76345e-05
Cxcr6	1.61423	0.00265797
Slfn2	1.61411	5.27033e-08
Oas1b	1.61288	9.06834e-08
Mmp2	1.61231	0.0457615
Fam26f	1.60987	0.000535087
D730005E14Rik	1.60962	0.000556743
Anxa13	1.60892	0.00170768
Evpl	1.6081	0.00398771
Shank2	1.60719	0.00293622
Myh10	1.60624	1.60879e-06
Gpx3	1.60257	4.7438e-06
Ptgfrn	1.59643	8.71242e-05
Nqo1	1.59568	0.000593681
Runx3	1.59405	9.09539e-05
Herc6	1.59143	8.99125e-12
Spint1	1.59083	0.0219544
Atf3	1.58936	0.00267067
Gm5431	1.58797	4.494e-08
Cd2	1.58783	0.000501401
Fam19a5	1.58568	0.0201841
Thbs1	1.58494	0.0244632
Mpeg1	1.58322	3.90594e-08
Ppm1h	1.57889	2.85276e-08
Fgl2	1.57843	9.92997e-06
Sash3	1.57836	4.40301e-05
Ctps2	1.57829	6.327e-05
Hpgds	1.57805	0.00437389
Pcdh7	1.57746	0.00535683
Ncoa7	1.57628	4.31311e-05
Ptger4	1.57551	0.00010789
Col5a3	1.57485	0.000695421
Lrrcc1	1.57314	1.61142e-06
Tmem178	1.57215	0.0222581
Syt12	1.56382	8.78085e-09
Ifih1	1.56375	6.6266e-12
Cd36	1.56299	0.00989221
Cd3e	1.56213	0.00128465
Wdr86	1.56169	0.0202883
Ank3	1.55842	1.20491e-06
Clec12a	1.55812	1.96239e-06
Thbs3	1.55534	0.00231158
Lamc2	1.5534	0.0225303
Cxcr3	1.55166	0.00134774
Spon1	1.55153	0.00201491
Csprs	1.55045	2.0049e-05
Ccdc3	1.54788	0.00246117
Amn	1.54652	0.0324527
Unc13a	1.54522	0.0113924
Pdk3	1.54505	0.000500198
Abcc4	1.5448	0.000770593
Igsf1	1.54435	0.0337223
Ddx58	1.54118	1.28907e-09
Ngfrap1	1.54086	0.00528067
Cd44	1.5395	4.26996e-06
Rasl10b	1.53899	0.0270008
Ndc80	1.53732	0.00184782
Arhgap15	1.53315	0.00659741
Cd274	1.5318	9.33514e-05
Syt9	1.52988	0.0276848
Scn1b	1.5295	1.57682e-11
Rem2	1.52815	0.0216862
Tnfrsf19	1.52756	0.00229593
Cntnap1	1.52729	9.35026e-08
Dact3	1.52519	0.0141801
Fcgr1	1.52397	1.92091e-07
Epb4.1l4a	1.52363	0.0168966
2510049J12Rik	1.52292	1.24037e-20
Shisa5	1.52209	8.47855e-10
Cr2	1.52192	0.0328989
Prph	1.51942	0.00354367
Ncr1	1.51862	0.00522653
Pmaip1	1.51827	3.29174e-05
Eps8l3	1.51813	2.80231e-05
Kcnn4	1.51707	0.0203701
Pamr1	1.51473	0.00199559
Ly9	1.5142	2.72749e-06
Arl11	1.51339	0.0251429
Frzb	1.5126	0.00175591
Nedd9	1.50998	1.13278e-08
Eya4	1.50895	0.0039533
Ly86	1.50824	5.3098e-08
Dlgap1	1.5081	0.00189179
Htra3	1.508	5.28099e-05
Col6a2	1.50761	0.00795044
Btla	1.5064	3.89669e-06
Klhdc1	1.50567	0.00992092
Klrk1	1.5023	0.00235086
Wdfy4	1.49773	3.67157e-07
Cnksr1	1.497	0.0353694
Serpinb9	1.49644	2.67926e-07
Cd48	1.49501	2.05555e-05
H2-K2	1.49449	5.03075e-05
Plagl1	1.49395	0.00359738
Trim46	1.49206	0.00419016
Akr1b10	1.49108	0.00186368
2310046K01Rik	1.49012	0.0322003
Wbp5	1.48787	1.4715e-12
Eml6	1.48385	7.77255e-05
Dnm3os	1.48334	0.00507144
Sftpd	1.48302	0.0248666
Prkca	1.48225	1.06599e-08
Maged2	1.47818	0.00404387
Gm12216	1.47659	0.0191721
Tmem231	1.47605	0.00129113
Neurl1a	1.4733	0.00125855
Crispld2	1.47253	0.0107312
Col5a2	1.47106	0.00874899
Bst2	1.46993	2.03656e-15
Cysltr1	1.46497	0.00599751
Pou2af1	1.46424	0.0074438
Runx2	1.46082	0.000511473
Tspan15	1.46015	0.0155875
Ctsw	1.45609	0.00039199
Trpv2	1.45578	0.000109948
Eps8	1.4543	4.4827e-08
Robo2	1.45413	0.00271909
Lilrb4	1.45403	0.000112045
Hist1h1c	1.45371	2.09899e-05
Tmem136	1.45278	8.18632e-06
1700009P17Rik	1.45061	0.030256
Oip5	1.45029	0.00976713
H2-Ab1	1.44965	0.0096976
Cygb	1.44952	5.01261e-05
Abcb1a	1.44783	0.0125042
Nexn	1.44706	0.00517027
Ehf	1.44635	0.0219867
Lrrc1	1.44616	0.00471528
Serpinb8	1.44519	0.00430327
Psmb9	1.44444	0.000610545
Bub1	1.4443	0.0118008
Ptpn7	1.44404	0.000934823
Cd52	1.44388	4.59459e-05
Coro1a	1.44329	9.06735e-07
Tnfaip3	1.44263	4.38557e-07
Esco2	1.44158	0.00954864
Anks6	1.44096	0.00127928
Pkib	1.44073	0.000521612
Slc4a5	1.44044	0.0299061
Srpx	1.43636	0.0309273
Phf21b	1.43607	0.00088609
Treml2	1.43552	0.00528695
D14Ertd668e	1.4348	1.55643e-06
Hdac9	1.43465	2.02823e-05
Tlr12	1.43458	8.30112e-05
Enah	1.43369	0.00432518
Epb4.1l1	1.43296	8.73756e-06
Sfrp1	1.43153	0.00726737
Adam8	1.43087	0.00380556
Clec4n	1.42825	4.0231e-06
Nid1	1.42785	0.00167126
Sirpa	1.42696	2.51675e-05
Pdlim4	1.42687	0.00046992
Col17a1	1.4232	0.0241162
Frem1	1.42105	0.00768351
Ptpro	1.41911	0.0206382
Cd7	1.41735	0.00112284
Hist1h4h	1.41678	0.000138655
Acot9	1.41505	2.1929e-10
Tifa	1.4137	7.28375e-05
Krt19	1.4123	0.00250496
Dqx1	1.41217	5.26948e-07
Gli1	1.41204	0.042966
Dusp10	1.41163	0.00111328
Ifi203	1.41147	0.00107213
Apol9b	1.40999	1.75555e-08
Creb3l1	1.40987	0.000402816
Ap3m2	1.4081	2.8755e-05
Olfml3	1.40755	0.00126239
Gbp4	1.40748	8.10038e-05
Cd72	1.40698	5.52108e-06
Krt8	1.40627	1.53436e-06
Ablim1	1.40604	2.98344e-06
Col6a6	1.4053	0.00659709
BC013712	1.40413	0.000373371
Rhoq	1.40408	1.72962e-08
Pknox2	1.40297	0.0150786
Csrp1	1.40083	1.17918e-07
Cdc6	1.40004	0.0420592
Lst1	1.39928	0.00162729
Itm2a	1.39712	0.0187038
Stard6	1.39711	0.0312568
Gm14492	1.39673	0.00560372
Tppp3	1.39655	0.0171511
Cxcl1	1.3963	0.0290791
Dlg2	1.39511	0.0368265
Tmem86a	1.39497	0.00371953
Cacna2d1	1.39482	0.00280158
Myo1f	1.39481	0.000125821
Fam65b	1.39469	0.00401521
Cc2d2a	1.3922	0.00825769
Unc13b	1.38957	0.00062603
H2-Ob	1.38682	0.00688886
Pdgfa	1.38649	3.82646e-07
Pvt1	1.38562	6.13536e-05
Cd34	1.3849	0.000921793
Ano1	1.3846	0.00164207
Prmt2	1.38368	0.000248525
Rnf180	1.38365	0.00625646
Rdh1	1.38172	0.0077125
Cgref1	1.38107	1.43961e-05
Cd200	1.381	0.00301826
Abr	1.38036	2.85593e-05
Gltp	1.38026	0.000402094
2210417A02Rik	1.3783	0.000236759
Melk	1.3782	0.0329197
Galnt3	1.37561	0.0148589
Tbc1d19	1.37556	0.000160894
P2ry14	1.3751	0.000535649
Gm6034	1.37428	0.00238823
Selplg	1.37376	1.78232e-07
Lgals3bp	1.37329	1.16652e-11
Sult1c2	1.37319	2.50082e-07
Eid1	1.37233	0.00154759
Fam164a	1.37209	0.006706
Gas6	1.36998	1.67585e-08
0610010O12Rik	1.36758	1.25085e-08
B4galt6	1.36719	0.00440649
Plxnb3	1.36676	0.00508881
Ehd4	1.36667	5.57929e-07
Tgfbr2	1.36645	0.000256067
Fbln7	1.36608	0.002913
Fam55d	1.36564	0.0283382
Cpxm1	1.36495	0.0093272
Trpm4	1.3641	0.0160608
Scamp5	1.36331	1.88479e-09
Rab3d	1.36274	7.13552e-07
6720489N17Rik	1.36106	0.00464531
Accs	1.35987	0.00447791
Cd300lb	1.35979	0.000134498
Scn8a	1.35828	0.00492517
Dio3os	1.35822	0.00674879
Utp14b	1.35717	4.15704e-06
Gpc1	1.35666	1.28491e-06
Pld4	1.35606	1.20252e-06
Pcyox1l	1.35568	0.000609872
Tmem229b	1.35436	3.2499e-05
Tspan6	1.35385	0.016898
Apobec3	1.35359	8.90085e-06
Tifab	1.35225	0.000100562
Lig1	1.35099	0.00414848
Ciita	1.3485	0.0161111
Basp1	1.34843	0.00461154
Ceacam16	1.34843	0.0199747
Srxn1	1.34802	3.35967e-08
Trim59	1.34737	0.0116307
H2-M2	1.34367	0.0360913
Kif9	1.34311	0.00145591
Fam171b	1.34148	0.008073
H2-DMb1	1.34034	0.0138219
Gbp8	1.33827	0.00281898
Pdgfd	1.33805	0.0111778
Rgs2	1.33673	0.000251595
Evi2a	1.33649	0.00227428
1700106N22Rik	1.33488	0.0331186
Fbxw17	1.33481	5.32404e-05
Jazf1	1.33376	0.0190411
Il15	1.33372	0.0100142
Col1a2	1.33272	0.00456371
Cd226	1.33226	0.0295035
Aplp1	1.33207	0.0116112
H2-M3	1.32885	4.41563e-05
Cpe	1.32825	0.0126322
Fcrl1	1.32698	0.0128934
Mcm2	1.3265	0.00269326
Olfm3	1.32636	0.00247868
Adrbk2	1.32617	3.92938e-06
Aldh1a3	1.32614	0.0451052
Efha1	1.3256	8.68467e-05
Nipa1	1.32457	0.00193926
Pik3ip1	1.32438	0.00143467
Rbm43	1.32372	1.94053e-06
Fblim1	1.32209	0.000709438
Dusp4	1.32072	0.0130083
Prrg3	1.32061	0.00024965
Oscp1	1.32001	0.0434883
Itga8	1.31978	0.00740831
Fhdc1	1.3197	0.0271721
Cxcr7	1.31881	0.00447522
Adamts2	1.3184	0.00463942
Mmp27	1.31771	0.00208117
Trim30b	1.31721	0.0148728
Tmsb15b2	1.31433	0.0158644
Slc20a1	1.31407	1.21949e-07
Mthfd1l	1.3139	0.000836663
Parp12	1.31293	4.41851e-07
2017-09-03	1.31127	0.00511343
Gpr56	1.31082	0.00342108
Ccdc18	1.31012	0.0152531
Casp12	1.3081	0.00174724
Uba7	1.30758	2.7708e-05
Gbp7	1.3075	0.00239717
Rdh9	1.30746	0.0190638
Unc5b	1.30602	0.00142137
Neil2	1.30599	0.00149412
Mdk	1.30378	0.0278827
Skap1	1.30367	0.0222505
Gm14378	1.30366	0.00547367
Caprin2	1.3035	0.0419082
Gmds	1.30253	6.87352e-05
Parp11	1.30225	3.51595e-07
Ms4a4b	1.30216	0.0235094
Fstl1	1.30114	0.0146296
Ccdc34	1.29962	0.0277681
Rgs12	1.29946	0.000305391
Ctss	1.29926	3.40127e-05
Mtap1b	1.2988	0.0303746
Cdh1	1.2973	0.000424592
Ms4a6c	1.29372	4.66911e-06
Clec4a2	1.29096	0.000958552
BC052040	1.2896	0.0103007
Gramd1b	1.2884	0.000784888
Ccdc164	1.28789	0.0403771
Lrp8	1.28736	0.00854355
Npb	1.28727	0.0460116
Lgals3	1.2871	5.04261e-06
Rhou	1.28698	0.00500489
Tuba8	1.28688	0.000335745
Gm13157	1.2855	0.0209608
Rgs1	1.28326	0.0314711
Sprn	1.28002	0.0159205
Ticam2	1.27881	0.000504264
Slfn5	1.27842	3.65068e-06
Plekha1	1.27779	1.89849e-09
H2-DMb2	1.27758	0.0124624
Gpr12	1.2767	0.00907781
Il1rl2	1.27658	0.0318353
Adamtsl2	1.27638	0.000905266
Fam114a1	1.27618	5.66684e-05
Cyth4	1.27482	3.2863e-06
Il33	1.27449	0.00966481
Mustn1	1.2734	0.0037602
Dpysl3	1.27206	0.0152089
Fbn1	1.27172	0.0145445
1700019G17Rik	1.27063	0.000208256
Ccdc88a	1.27013	0.00135522
Anxa9	1.26742	0.0012865
Krt18	1.26698	1.6461e-05
Bend6	1.26687	0.0016492
Tmem200b	1.26677	0.00456038
Ccdc80	1.26651	4.75835e-05
Itpr3	1.26644	0.000625826
Evl	1.26613	0.000101265
Tmem154	1.2642	0.0333215
Gm8979	1.26368	0.0212247
Fam129a	1.26274	0.00157733
AI662270	1.26212	0.000518744
Arhgap25	1.26194	0.000113284
Tbxas1	1.25967	0.000520177
Fxyd5	1.25843	9.84658e-07
Ms4a6d	1.25826	0.00139549
Stat4	1.25796	0.00439494
A430084P05Rik	1.25667	0.00210395
Crip1	1.25654	0.000476733
Ccdc99	1.25623	0.0280111
Emb	1.25581	0.0159546
Siglec1	1.25485	0.00136431
Thbs2	1.25463	0.00106513
Ephb3	1.254	0.017922
Plxna3	1.25393	0.0256369
Lca5	1.2531	0.0357976
4632428C04Rik	1.25306	0.0121016
B430306N03Rik	1.25248	3.24026e-05
Trib3	1.25191	2.73444e-07
BC030476	1.25188	0.00919915
Il7r	1.25143	0.0363164
Cpz	1.25123	0.00937994
Atp8b4	1.25083	0.00425463
Sp100	1.2504	2.00144e-08
Dram1	1.24962	0.000272585
5430416O09Rik	1.2493	0.00621492
Car13	1.24589	0.00167259
Fcgr4	1.24582	8.37269e-05
Lama5	1.24441	0.000380998
Batf2	1.2443	0.00709287
Cyp1b1	1.24418	0.000757107
C3ar1	1.24415	0.000993196
Adcy7	1.24363	1.57563e-05
Tnfrsf11a	1.24305	0.00164901
Prr22	1.24216	0.0112742
5033406O09Rik	1.2406	0.000524126
Pycard	1.2394	0.0117438
Ildr2	1.23919	0.00437934
D7Ertd715e	1.23762	0.013631
Fam129b	1.23688	0.00746662
Ccdc88b	1.23229	0.000103254
Nkg7	1.23028	0.00105678
9930111J21Rik1	1.22803	0.00158428
Trdmt1	1.22796	0.0165204
Meis1	1.22534	0.00213563
Tmem51	1.22506	0.00603671
Spa17	1.22491	0.00308384
Fcho1	1.22358	0.0010051
Cxcr4	1.22279	0.007893
Kcnj10	1.22259	0.00709867
Cd74	1.22203	0.0144946
Cd3g	1.2206	0.00839954
Clstn3	1.22039	0.00539954
Dyrk3	1.21621	8.83927e-05
Col9a3	1.21492	0.0498581
Plod2	1.21448	0.0106782
Gpr65	1.21389	0.0011062
Sh2d4a	1.21387	0.0250982
Sh3bp4	1.21202	0.00962564
Tspan32	1.21139	0.0212884
Map3k9	1.20838	0.0316861
Clec4a3	1.20684	0.00117994
Eif5a2	1.20673	0.006164
Adamts15	1.20659	0.00805072
Rap2b	1.20647	0.000490502
Dusp2	1.2018	0.0351962
Aif1	1.20113	0.00624599
Tbc1d10c	1.20044	0.0014935
Chml	1.19977	2.9512e-06
Dock11	1.19974	0.000201616
Zfp947	1.19905	0.00918356
Mmp15	1.19772	2.88348e-06
Ntf3	1.19732	0.00133791
Dapp1	1.1972	0.0101575
Mrc2	1.19627	0.0330233
Sort1	1.1961	0.00434952
Tppp	1.19538	1.6993e-05
Rasal3	1.19483	0.00205655
Rhebl1	1.19168	0.00587787
Scaper	1.19111	7.23608e-05
Spata22	1.19048	0.00273442
Ace	1.18971	0.0246269
Gimap3	1.18889	3.10599e-05
Il2rg	1.18818	0.00108906
Mov10	1.18811	0.00118968
Gcet2	1.18717	0.0329496
Src	1.18656	0.00167562
Mndal	1.18459	0.00292666
Rasa4	1.18395	0.00755785
Itpripl2	1.18361	1.14164e-06
Akap2	1.18277	0.00090004
Gm885	1.18178	0.00824117
Rbl1	1.18171	0.00405462
2410066E13Rik	1.1813	0.00493642
D630003M21Rik	1.18097	0.0496897
Large	1.17974	3.9058e-06
Cela2a	1.17961	0.00681491
Ear12	1.17935	0.00458609
Ear3	1.17935	0.00458609
Spsb4	1.17896	0.00249654
Ncapg2	1.17785	0.0363301
H2-T24	1.17771	0.000825753
Amn1	1.1774	8.85196e-06
Myof	1.17719	0.0023547
Mis18bp1	1.17627	0.00499462
Fzd3	1.17594	0.00555153
Myadm	1.17449	9.36082e-06
Nucb2	1.17393	0.0001266
Smpdl3b	1.17386	0.0391327
Hivep3	1.17365	0.0203593
Tbc1d9	1.17285	0.00320855
Cd244	1.17153	0.00972867
A530064D06Rik	1.17153	0.00486066
Pdgfb	1.17125	0.0381031
Elmo1	1.17072	0.00710724
Mterfd3	1.17004	0.00261751
Ikzf3	1.16838	0.00133268
Mbp	1.16715	0.00925737
Tnfrsf23	1.16696	0.0150759
Srcrb4d	1.16622	0.0180383
Dfna5	1.16577	0.00134672
Stard3nl	1.16501	3.01732e-06
Trim16	1.16498	0.0101536
Gfpt2	1.16283	0.00201992
Gas7	1.16212	0.00362633
Kctd17	1.16157	4.94244e-06
Tmem221	1.16117	0.0152178
Ica1	1.16096	0.000990905
Dock2	1.15999	0.000199619
Dbndd2	1.15984	6.49917e-07
Spn	1.15787	0.000949377
Igtp	1.15656	1.81751e-07
Neil3	1.1565	0.0262944
Rab27b	1.156	0.0215713
Lpar2	1.15581	0.00368058
H2-Q6	1.15501	0.000104019
Rnf122	1.15416	0.00628807
Lrat	1.15192	0.000104423
Rnf145	1.15135	0.0030989
Slc8a1	1.15131	0.00213598
D930048N14Rik	1.15073	0.000234971
Stambpl1	1.15048	0.00594068
Tmem132a	1.14906	0.00580947
Dcdc2a	1.14815	0.0114644
Cntn2	1.14714	0.023828
Stk10	1.14695	0.000128283
Sepn1	1.14556	0.00175134
Tjp3	1.14476	4.51365e-07
Cd300ld	1.14447	0.00384651
Dock10	1.14318	9.67897e-05
Tle3	1.14315	0.00101571
Slamf8	1.14067	0.0297795
Pdlim2	1.1399	0.00595695
Ddah1	1.13767	0.0015364
Plekhm3	1.13659	0.000208115
Batf3	1.13614	0.0386633
Il2rb	1.13509	0.000964287
Bcam	1.13502	3.81249e-05
Gm13375	1.13431	0.00435881
Cdh29	1.13413	0.00320849
Ikzf1	1.13312	0.000754528
Bub1b	1.13087	0.00327307
Fam105a	1.13086	0.00190186
Myo1g	1.1303	0.000291318
E230029C05Rik	1.13004	0.0268695
Siglecg	1.12888	0.0486556
Lair1	1.12592	0.000204466
Dnahc2	1.12529	0.0175168
Pkp3	1.12516	0.0122775
Selm	1.12506	0.00657852
Myo5a	1.12492	0.00140975
Atp1a2	1.12491	0.0124091
Pfkfb4	1.12383	0.00195043
Apobr	1.12296	0.00111355
Ncf2	1.12228	0.000224823
Setd7	1.12132	0.0012488
H2-DMa	1.121	0.00741839
Fgd3	1.12032	0.00193345
Gzma	1.11826	0.0327499
Parp14	1.11804	2.70565e-08
Dennd2d	1.11777	0.000355338
Arhgap18	1.11705	0.000134819
1700056E22Rik	1.11687	0.00639114
Cmtm7	1.11664	0.00241592
Psat1	1.11554	0.00216722
Aebp1	1.11551	0.033333
Slc15a3	1.11444	0.000105573
Nlrp3	1.11349	0.00223782
Kif19a	1.11344	0.0375013
Fabp7	1.11186	0.00257642
Ahnak	1.1098	3.73579e-06
Aoah	1.10956	0.0355712
Ikzf2	1.10872	0.0245431
Ptk7	1.10813	0.0488898
Dcaf4	1.10733	0.00459938
Cd22	1.10603	0.000406361
Mettl21d	1.10574	7.48593e-06
Marveld2	1.10532	4.59654e-07
Cd5l	1.10352	0.000480607
Socs1	1.10307	0.0142012
Plcd1	1.10294	0.00629412
Podn	1.10236	0.0368008
Slc13a3	1.10142	0.00435077
Mpz	1.09981	0.0166893
Pde4d	1.09896	0.000120668
Evi2b	1.09785	0.00110614
Cd53	1.09671	0.00074179
Plin3	1.09655	5.24118e-06
Col4a1	1.09637	0.00554964
Stoml1	1.09623	6.93259e-06
Syne1	1.09566	0.033991
Tnfsf10	1.09547	0.000538516
Nlrp1b	1.09529	0.00393926
Neurl3	1.09529	0.000109847
Idi1	1.09382	0.00317989
Loxl4	1.09381	0.035739
Slc9a7	1.09303	0.0331725
Armcx3	1.09269	1.47658e-07
Acsl3	1.09108	2.07469e-05
Fuca2	1.09059	4.67949e-07
Kif2c	1.08972	0.0470916
Gzmb	1.08616	0.00516517
Sp110	1.08569	5.28093e-05
Cd79a	1.08505	0.0210433
Wipf3	1.08381	1.16207e-06
Ift57	1.08303	0.0105745
Ptpre	1.083	0.003294
Kif20b	1.08255	0.0143899
Prkar1b	1.08072	0.0361629
Cntln	1.08015	0.0102532
1110051M20Rik	1.07946	0.0095598
Ifitm6	1.0791	0.0200967
Rhbdf1	1.07841	0.000284029
Mmp24	1.07811	0.00441289
Ldhb	1.07762	0.00361817
Il17rd	1.07689	0.0461843
Runx1	1.07645	0.00892421
Txk	1.0758	0.022556
Cds1	1.07545	0.00657462
Exoc4	1.07449	0.000698302
Clip2	1.07411	0.000420068
Gsn	1.07363	3.3922e-05
Abcc5	1.07318	5.68862e-07
Cd68	1.07307	7.17757e-05
Zfp90	1.07282	6.67396e-05
Pdzk1ip1	1.07276	0.012966
Cd300lf	1.07251	0.0011569
Gng2	1.07249	0.0121281
Fam26e	1.06756	0.0191776
Ckb	1.06564	0.00393895
Esyt3	1.06515	0.0358079
Ephb2	1.06511	0.00419453
Coro2a	1.06452	0.000519082
Mical1	1.06381	0.0110272
Rpusd1	1.06332	0.000835014
Plp1	1.06321	0.00728913
Pycr1	1.06267	0.00483413
Dab2ip	1.05749	3.19449e-07
Gm5150	1.05678	0.00412192
Samsn1	1.05493	0.0026308
Slc38a1	1.05366	0.0115834
Lbh	1.05356	0.000494457
Syt7	1.05342	0.0388724
Ptgr1	1.05294	0.0220436
Cd86	1.05275	0.00126137
Anxa3	1.05238	0.000936861
Arhgef5	1.05221	1.7118e-05
Sgce	1.05018	0.0083348
2017-09-06	1.04878	0.00867108
Fmnl1	1.04802	0.00032318
Ccrl2	1.04792	0.00463987
Myc	1.04625	7.29655e-06
Tlr3	1.04614	2.56535e-06
Tgm2	1.04586	7.42718e-09
Vopp1	1.04553	0.00207306
Nlrc4	1.04532	0.0148194
Zfp248	1.04512	0.000696117
Maff	1.04481	0.00237024
Sytl4	1.04355	0.00151455
Pfkp	1.04337	0.00223694
Ppl	1.04296	0.0381041
Iqgap1	1.04256	0.00029057
1700029G01Rik	1.04174	0.000546579
Arhgap9	1.04132	0.000404343
Plekhn1	1.04088	0.0055088
5033414D02Rik	1.03984	0.00202229
Trim34a	1.0398	1.00489e-05
Arl5c	1.03955	0.019902
Snn	1.03943	0.00137676
Cd200r1	1.0382	0.00923447
Filip1l	1.03801	0.00118732
1600016N20Rik	1.03699	0.0109246
6430573F11Rik	1.03686	0.00625079
Pld1	1.03522	0.000615458
Ptprc	1.03504	0.000768877
Cx3cl1	1.03503	0.0369799
Lrriq3	1.03495	0.000674382
Plxna4	1.03482	0.00652387
Mgat4a	1.03396	0.0117777
Gm11545	1.03378	0.0392548
Gdf10	1.03361	0.00353405
Tceal8	1.03359	0.00340868
Sema3d	1.03249	0.0183075
Tlr8	1.0314	0.00996924
Alpk1	1.03137	0.0144445
Als2cr4	1.03105	0.0021089
Ugdh	1.03078	3.95081e-07
Cd300e	1.03004	0.0235599
Def6	1.02886	0.0102745
2810417H13Rik	1.02885	0.0179387
Nckap5	1.02834	0.0132582
Gpat2	1.02812	0.00753706
Aff3	1.02798	0.0141516
Wbscr27	1.0278	0.000118901
Shc4	1.02636	0.0143026
Tmsb10	1.02608	0.00254847
S100a10	1.02591	0.0113865
Orai2	1.02549	0.00193653
Arl8a	1.02507	1.4819e-07
Apol7a	1.02443	0.046426
Mrgpre	1.02382	6.06052e-05
Lcp2	1.02323	0.00393201
Zfp449	1.02321	0.0358801
Chmp4c	1.01923	0.0159787
Fcer1g	1.01899	0.000161998
Hexb	1.01885	0.00489777
Tmem194b	1.01694	0.00938917
Insl6	1.01547	0.0363307
Neat1	1.01458	2.23393e-06
Glis2	1.01355	0.0180058
Adam22	1.01156	0.038318
C330027C09Rik	1.00959	0.0387521
Parp3	1.00837	4.69445e-06
Kcnj8	1.00798	0.000359681
Kcnab2	1.00794	0.0149057
Pip4k2a	1.00706	0.000688059
Btk	1.00515	0.00651017
Clstn1	1.00463	0.0110394
P2ry13	1.00407	0.00103989
Tpm1	1.00377	1.1407e-05
Tyrobp	1.00375	0.000265613
9030617O03Rik	1.00305	1.18204e-06
A430110N23Rik	1.00291	0.0195455
Apaf1	1.00278	0.00131184
Ttc8	1.00269	0.00597509
Lmo2	1.00263	1.79237e-05
Vcam1	1.002	0.0094798
5031414D18Rik	1.0016	0.0097297
St6galnac2	1.00086	0.000816947
Dpep1	1.00055	0.00383444
Cd79b	1.00025	0.0114757

## Sheet: down p<0.05 logFC<-1
Genes downregulated in Lis1 KO livers
Gene_ID	logFC	PValue
Mup19	-13.3547	3.08347e-09
Hsd3b5	-7.64519	3.91069e-06
Dct	-5.28542	7.34462e-16
Mup17	-5.20976	0.000375673
Mup11	-4.47787	0.00231635
Serpina4-ps1	-4.43977	0.00156998
Gm11194	-4.39152	3.91361e-12
Mup21	-4.38743	0.00740229
Slc13a2	-3.9824	5.70354e-14
Cyp7b1	-3.95446	0.000484989
Cspg5	-3.9468	0.000520403
Cyp2c69	-3.63747	0.0135105
Mup9	-3.63546	0.00618866
Serpina9	-3.62848	0.00284355
Mup1	-3.61969	0.0146626
A530016L24Rik	-3.48858	0.00829002
Mup3	-3.36788	0.00458594
LOC100048884	-3.34463	0.00395207
AI848285	-3.33307	2.42068e-05
Ccr3	-3.1293	4.79027e-07
Ces4a	-3.07723	0.00253036
Lect1	-3.06859	2.4306e-09
Ces3b	-2.94314	9.17793e-08
Acsm2	-2.80164	8.04801e-11
Serpina12	-2.73731	0.00336486
Gm5631	-2.59472	0.00326151
Cyp26a1	-2.55176	4.43971e-07
Lrp2	-2.49804	0.0443367
Sult5a1	-2.49154	1.4011e-05
Mcm10	-2.47288	0.000169921
Alas2	-2.46734	4.32184e-05
Clic3	-2.45771	0.00578668
Capn8	-2.43322	0.0182497
Myom2	-2.41865	0.00914427
Saa4	-2.37579	1.34018e-11
Clec2h	-2.36195	0.0244187
Slc15a5	-2.36157	0.0208076
Mup7	-2.31989	0.00948089
G6pc	-2.27053	1.41888e-07
Serpina5	-2.21055	0.000201915
Mup10	-2.16599	0.0367947
Erp27	-2.09167	0.000670443
C730048C13Rik	-2.08535	0.000206453
Cyp4a32	-2.04304	0.00198807
Lrrc16a	-2.00508	9.48099e-06
Ppp1r3c	-2.00365	9.0928e-13
Gm6484	-1.98858	0.0164511
Nnmt	-1.9829	0.00944532
Zbtb7c	-1.9676	0.0342715
Cyp2c54	-1.96583	4.96217e-08
Clstn2	-1.95518	0.00285586
Nudt7	-1.94427	0.00180608
Lama3	-1.94322	0.0232049
Ikzf4	-1.93743	0.00129927
Elf5	-1.93606	6.44878e-05
Mir291b	-1.93198	0.00280173
Cyp2c53-ps	-1.92942	0.000177031
Jph1	-1.92	6.76459e-06
Cyp26c1	-1.91976	0.00500142
Car1	-1.91154	2.95944e-08
Htra4	-1.89621	0.000429333
Onecut1	-1.89237	0.0134818
Ccdc151	-1.88729	0.000147082
Egfr	-1.8842	0.00122281
Serpina1c	-1.88062	0.00256006
BC057022	-1.87615	0.00649838
E2f7	-1.859	0.00115852
Slc10a2	-1.84586	0.0112752
Mup8	-1.84268	0.0120401
Ces2b	-1.8372	0.0281082
Cyp2c44	-1.83127	4.67233e-10
Pdilt	-1.76351	4.98441e-07
2810007J24Rik	-1.73984	6.63677e-09
Agxt2l1	-1.73044	9.04088e-10
Car3	-1.71867	0.00106212
Ttll8	-1.69534	0.0182245
Lrp2bp	-1.69351	0.00112987
Serpina3c	-1.67985	0.000307157
Scnn1a	-1.67269	1.90469e-12
Serpina1d	-1.66932	0.000103489
Igfals	-1.65797	2.77937e-07
Ces2a	-1.65403	2.68928e-07
Fam123a	-1.65323	0.00561002
Unc79	-1.6405	0.00204024
1100001G20Rik	-1.63421	0.00314065
Serpina1a	-1.62874	0.000189724
C730036E19Rik	-1.62796	0.00285936
Susd4	-1.62649	0.0196666
Ccbl1	-1.62412	7.41893e-17
Accn5	-1.61129	0.0108833
Serpina3k	-1.6095	0.000394629
1500017E21Rik	-1.60913	0.00788135
Aim1l	-1.59222	0.00230873
Cox6b2	-1.59206	0.00211694
Chac1	-1.56476	0.00134345
Ugt2b1	-1.56234	0.000240316
Dact1	-1.55098	0.000377906
Cyp8b1	-1.55042	0.0323925
Tspan33	-1.54642	3.12298e-05
Syde2	-1.54487	6.59426e-05
E2f8	-1.50963	0.0155905
Mobp	-1.50957	0.0304596
Saa1	-1.5043	0.00120056
Pfkfb3	-1.49254	0.0100446
Ugt2a1	-1.49102	0.0018135
Cela1	-1.49045	2.67714e-07
Slc22a7	-1.48541	0.000414688
Thrsp	-1.48201	0.00481726
Cadm4	-1.47829	0.0174617
Gm4952	-1.46881	1.05525e-09
C9	-1.46784	0.0136305
Slc30a10	-1.46703	0.00693534
Snora61	-1.46463	0.000589631
Mkx	-1.45836	0.0292101
Lifr	-1.44735	1.70666e-06
Cyp2c29	-1.44718	7.47138e-08
Trhde	-1.44147	0.00254076
Ugt2a2	-1.4373	0.00476512
Hsd17b6	-1.43726	0.00181714
Adrb3	-1.43405	0.01702
Lpin1	-1.43296	4.73951e-07
Socs2	-1.4256	0.0240996
Cyp2d13	-1.42367	7.12956e-08
Ccrn4l	-1.41933	1.21149e-07
Acsl1	-1.4172	0.012479
Inhbc	-1.41439	3.61832e-12
Serpina3m	-1.4102	3.87615e-05
Mafb	-1.40974	8.25442e-09
Paqr9	-1.39886	6.55007e-13
Lrrc15	-1.39272	0.0383475
B3galt1	-1.37853	0.00467203
Hsd3b2	-1.37612	0.00213832
Slc45a3	-1.37233	0.0351166
Fabp1	-1.369	8.24536e-05
Eif4ebp3	-1.36835	0.00208043
Lor	-1.35394	0.0325191
0610008F07Rik	-1.3497	0.00238121
Cyp2j9	-1.33783	1.8127e-05
Gpr44	-1.33459	0.00295226
Leap2	-1.33434	0.000108204
Srd5a1	-1.3343	0.00701043
Crybg3	-1.33148	5.55597e-07
Serpina1e	-1.33126	4.83015e-08
Cyp2c50	-1.31987	0.000152171
9430083A17Rik	-1.3171	0.0110886
Lipg	-1.31435	0.000922288
Cyp2c67	-1.31409	0.0482448
Cmah	-1.30935	0.000376921
Tsku	-1.30793	0.0011097
Hacl1	-1.29143	1.6447e-05
Car14	-1.28403	3.42871e-11
Cyp2c37	-1.28146	0.0394797
5031426D15Rik	-1.27532	0.0187532
Cyp4f14	-1.27163	2.41164e-09
2310001K24Rik	-1.267	0.0222335
Inmt	-1.26615	0.00267585
Srms	-1.25985	0.0148387
Sall2	-1.24805	0.00029361
Hba-a1	-1.24455	0.0217393
Hba-a2	-1.24455	0.0217393
E130012A19Rik	-1.2411	2.14016e-07
Upk3b	-1.23918	0.0333331
Cd209b	-1.23646	0.0280104
Aqp4	-1.23228	0.00577728
Cd163	-1.23059	0.00329202
Mir1903	-1.22738	0.0211224
Mir3074-1	-1.22603	0.0028836
Tspyl4	-1.21737	0.0128002
Rph3a	-1.21219	0.0475281
Mfsd2a	-1.21016	0.00854386
Gm10319	-1.2055	2.62432e-06
Gfra1	-1.19668	0.00276121
Agpat6	-1.19568	0.000158258
Sdr9c7	-1.18538	1.06391e-05
Nr0b2	-1.17876	0.0349967
Tbx3	-1.17613	5.02134e-05
Tat	-1.17587	0.0113937
Creld2	-1.17573	0.000258806
Il1r1	-1.17131	0.0146108
Shb	-1.17121	0.00103216
Slc3a1	-1.16956	0.00607072
Retsat	-1.16499	0.0417008
Fgl1	-1.16483	7.55033e-05
Snx29	-1.1639	0.0320344
1600002H07Rik	-1.16016	8.25003e-05
Cabyr	-1.15942	0.000802532
Sult2a7	-1.15713	0.0402617
Hyou1	-1.15272	0.000109722
Slc25a25	-1.14859	5.22717e-05
Caln1	-1.14734	0.0042718
Slc17a2	-1.14647	1.92036e-10
Phf8	-1.14452	0.000101548
Nolc1	-1.14295	8.90746e-05
Cited4	-1.14248	0.0334193
Gpcpd1	-1.14145	0.000888061
Hopx	-1.14063	0.000634355
Mir292	-1.13701	0.0162375
Nrtn	-1.13631	0.00118096
Ppp1r3b	-1.13567	0.000343602
Pim3	-1.13478	4.41566e-06
Hes6	-1.12136	0.00381811
Lrit2	-1.11901	0.0167732
Insc	-1.11651	0.000671092
Ttll11	-1.11587	0.0436484
Rps4y2	-1.10648	0.0311199
Rrp12	-1.10232	0.000805517
Sds	-1.1	0.00550794
Hectd2	-1.0923	0.0194739
Mir24-1	-1.09181	0.00906501
Fam126b	-1.09181	0.000381553
Hpd	-1.08439	0.000301047
Gadd45g	-1.08206	0.0166327
Serpina1b	-1.08089	1.45328e-05
Sdc4	-1.08024	1.07243e-05
Nop2	-1.07925	0.000365704
Pptc7	-1.07565	1.59515e-07
Taf2	-1.07521	0.00200995
Cyp2j5	-1.0736	0.00223883
Tesk2	-1.07035	1.18322e-05
Arid5b	-1.06947	0.000397627
BC002163	-1.06799	0.00122053
Spag4	-1.06791	0.000328737
Rrn3	-1.06215	0.00136144
Zfp428	-1.06076	0.00634807
Rrm2	-1.05687	0.00639356
Ppan	-1.05323	0.000400823
Chic1	-1.05299	0.0464899
Hsd17b2	-1.04783	9.19414e-06
Fhod3	-1.04717	0.0164543
Dock3	-1.04707	0.0119617
Nat8	-1.04365	0.0216493
Apex2	-1.0432	2.77039e-05
St3gal5	-1.04159	0.0337513
Gm7120	-1.03841	0.00549957
BC029214	-1.03581	0.0266416
Tro	-1.03514	0.00120811
Slc16a13	-1.0339	0.0356607
Wnk4	-1.02866	0.0324713
Cyp2d40	-1.02641	1.20682e-06
Hdhd3	-1.02601	0.0434562
Ces1d	-1.02308	0.0059222
Ces1e	-1.0192	0.000132391
Gjc3	-1.01662	0.0326394
Glrx	-1.01349	8.92451e-08
Fam108b	-1.01045	0.0114417
Atp1b1	-1.01005	0.000131442
Zfp707	-1.00859	6.71849e-07
Mir22	-1.00813	0.00495998
Arhgap26	-1.00677	0.00220902
Ugt2a3	-1.00587	0.00826723
Macrod1	-1.00388	4.68064e-07
Gm5088	-1.00023	0.00323201
